# Supplementary material for: Higher-order structures of the foot-and-mouth disease virus RNA-dependent RNA polymerase required for genome replication
Source: Commun Biol. 2022 Jan 17;5:61. doi: 10.1038/s42003-021-02989-z (PMC8764057; doi:10.1038/s42003-021-02989-z)
Supplement: Supplementary file 6 — Supplementary Data 1 [file 42003_2021_2989_MOESM6_ESM.xlsx]

## Sheet: Fig 1A-1B
Original Anisotropy data								Interpolation of Non-linear regression
Highlighted cells confer range where mean can be extrapolated from
[3Dpol] (μM)	WT			GNN				[3Dpol] (μM)	WT	GNN
342.71	0.149686	0.150109	0.151544	0.162929	0.109987	0.185955		0	0	0
228.473	0.1458	0.151612	0.148954	0.198511	0.192787	0.196265		0.343053	0.00898148	0.0294893
152.315	0.143484	0.149233	0.146804	0.19173	0.204621	0.206805		0.686106	0.0170186	0.0512217
101.544	0.147303	0.154327	0.155003	0.203843	0.197895	0.207327		1.02916	0.0242527	0.067902
67.6958	0.150847	0.160109	0.159743	0.201372	0.194687	0.20322		1.37221	0.0307986	0.0811084
45.1305	0.152562	0.151014	0.155265	0.195778	0.187122	0.189797		1.71526	0.03675	0.0918239
30.087	0.155655	0.147408	0.147401	0.18727	0.179298	0.189609		2.05832	0.0421843	0.100692
20.058	0.129569	0.128871	0.133773	0.181321	0.170853	0.179718		2.40137	0.0471661	0.108154
13.372	0.113326	0.117501	0.11888	0.17229	0.165999	0.16747		2.74442	0.0517497	0.114518
8.91467	0.10706	0.0920313	0.0951573	0.165396	0.152933	0.161729		3.08748	0.055981	0.12001
5.94311	0.0722082	0.0789052	0.077671	0.154445	0.141755	0.146786		3.43053	0.0598991	0.124799
3.96207	0.0575391	0.0608414	0.0566151	0.14667	0.113369	0.136695		3.77358	0.0635376	0.129011
2.64138	0.0494013	0.0479253	0.0420816	0.137294	0.110172	0.120848		4.11663	0.0669253	0.132744
1.76092	0.0320117	0.0344649	0.0305802	0.124543	0.0720451	0.0875441		4.45969	0.0700873	0.136076
1.17395	0.0239211	0.0220463	0.0212737	0.100733	0.0525916	0.0646621		4.80274	0.0730454	0.139068
0.782632	0.0232507	0.0144151	0.0164743	0.0845343	0.0287972	0.0442925		5.14579	0.0758188	0.141769
0.521755	0.0187629	0.0116538	0.0121715	0.0560602	0.0217474	0.0322149		5.48884	0.0784242	0.144221
0.347836	0.0117159	0.0141142	0.0123668	0.0344538	0.0120237	0.0137808		5.8319	0.0808764	0.146455
0.231891	0.0135599	0.00906468	0.00802661	0.0201491	0.00950069	0.0122214		6.17495	0.0831886	0.1485
0.154594	0.0122971	0.00932037	0.0130419	0.0150878	0.00779322	0.00883399		6.518	0.0853724	0.150379
0.103063	0.0104092	0.0111719	0.00802211	0.0109915	0.0103838	0.01029		6.86106	0.0874382	0.152111
0.0687084	0.0119155	0.010405	0.0124325	0.0120064	0.0113765	0.00904168		7.20411	0.0893954	0.153713
0.0458056	0.00977884	0.0100615	0.0124132	0.0120022	0.00849732	0.0137953		7.54716	0.0912522	0.155199
0.0305371	0.00906214	0.00885854	0.00761396	0.0137419	0.007129	0.00898839		7.89021	0.0930162	0.156581
								8.23327	0.0946943	0.15787
								8.57632	0.0962924	0.159074
								8.91937	0.0978163	0.160202
								9.26243	0.0992709	0.161261
								9.60548	0.100661	0.162257
								9.94853	0.101991	0.163196
								10.2916	0.103264	0.164081
								10.6346	0.104484	0.164918
								10.9777	0.105654	0.165711
								11.3207	0.106777	0.166463
								11.6638	0.107857	0.167177
								12.0068	0.108895	0.167855
								12.3499	0.109893	0.168501
								12.693	0.110855	0.169117
								13.036	0.111782	0.169704
								13.3791	0.112676	0.170265
								13.7221	0.113538	0.170802
								14.0652	0.114371	0.171315
								14.4082	0.115175	0.171807
								14.7513	0.115953	0.172278
								15.0943	0.116705	0.172731
								15.4374	0.117433	0.173166
								15.7804	0.118138	0.173583
								16.1235	0.118821	0.173985
								16.4665	0.119482	0.174372
								16.8096	0.120124	0.174745
								17.1526	0.120747	0.175105
								17.4957	0.121351	0.175451
								17.8387	0.121938	0.175786
								18.1818	0.122508	0.176109
								18.5249	0.123062	0.176422
								18.8679	0.1236	0.176724
								19.211	0.124124	0.177016
								19.554	0.124634	0.177299
								19.8971	0.12513	0.177573
								20.2401	0.125613	0.177838
								20.5832	0.126083	0.178096
								20.9262	0.126542	0.178346
								21.2693	0.126989	0.178588
								21.6123	0.127424	0.178823
								21.9554	0.127849	0.179052
								22.2984	0.128264	0.179274
								22.6415	0.128668	0.179489
								22.9845	0.129063	0.179699
								23.3276	0.129449	0.179904
								23.6706	0.129825	0.180102
								24.0137	0.130194	0.180296
								24.3567	0.130553	0.180484
								24.6998	0.130905	0.180668
								25.0429	0.131248	0.180847
								25.3859	0.131585	0.181021
								25.729	0.131914	0.181191
								26.072	0.132235	0.181357
								26.4151	0.13255	0.181519
								26.7581	0.132859	0.181677
								27.1012	0.133161	0.181831
								27.4442	0.133456	0.181982
								27.7873	0.133746	0.182129
								28.1303	0.13403	0.182273
								28.4734	0.134308	0.182413
								28.8164	0.134581	0.182551
								29.1595	0.134848	0.182685
								29.5025	0.13511	0.182817
								29.8456	0.135367	0.182945
								30.1886	0.135619	0.183071
								30.5317	0.135867	0.183194
								30.8748	0.136109	0.183315
								31.2178	0.136348	0.183433
								31.5609	0.136582	0.183549
								31.9039	0.136811	0.183662
								32.247	0.137037	0.183773
								32.59	0.137258	0.183882
								32.9331	0.137476	0.183989
								33.2761	0.13769	0.184094
								33.6192	0.1379	0.184196
								33.9622	0.138106	0.184297
								34.3053	0.138309	0.184396
								34.6483	0.138509	0.184493
								34.9914	0.138705	0.184588
								35.3344	0.138898	0.184681
								35.6775	0.139087	0.184773
								36.0205	0.139274	0.184863
								36.3636	0.139457	0.184951
								36.7067	0.139638	0.185038
								37.0497	0.139815	0.185123
								37.3928	0.13999	0.185207
								37.7358	0.140162	0.185289
								38.0789	0.140332	0.18537
								38.4219	0.140499	0.18545
								38.765	0.140663	0.185528
								39.108	0.140825	0.185605
								39.4511	0.140984	0.185681
								39.7941	0.141141	0.185755
								40.1372	0.141295	0.185828
								40.4802	0.141447	0.1859
								40.8233	0.141597	0.185971
								41.1663	0.141745	0.186041
								41.5094	0.141891	0.18611
								41.8524	0.142034	0.186177
								42.1955	0.142176	0.186244
								42.5385	0.142315	0.186309
								42.8816	0.142453	0.186373
								43.2247	0.142589	0.186437
								43.5677	0.142722	0.186499
								43.9108	0.142854	0.186561
								44.2538	0.142984	0.186622
								44.5969	0.143113	0.186682
								44.9399	0.143239	0.18674
								45.283	0.143364	0.186798
								45.626	0.143487	0.186856
								45.9691	0.143609	0.186912
								46.3121	0.143729	0.186968
								46.6552	0.143847	0.187022
								46.9982	0.143964	0.187077
								47.3413	0.14408	0.18713
								47.6843	0.144194	0.187182
								48.0274	0.144306	0.187234
								48.3704	0.144417	0.187285
								48.7135	0.144527	0.187336
								49.0566	0.144635	0.187385
								49.3996	0.144742	0.187435
								49.7427	0.144847	0.187483
								50.0857	0.144952	0.187531
								50.4288	0.145055	0.187578
								50.7718	0.145156	0.187624
								51.1149	0.145257	0.18767
								51.4579	0.145356	0.187716
								51.801	0.145455	0.187761
								52.144	0.145552	0.187805
								52.4871	0.145647	0.187848
								52.8301	0.145742	0.187892
								53.1732	0.145836	0.187934
								53.5162	0.145928	0.187976
								53.8593	0.14602	0.188018
								54.2023	0.14611	0.188059
								54.5454	0.1462	0.188099
								54.8884	0.146288	0.188139
								55.2315	0.146376	0.188179
								55.5746	0.146462	0.188218
								55.9176	0.146547	0.188256
								56.2607	0.146632	0.188295
								56.6037	0.146716	0.188332
								56.9468	0.146798	0.18837
								57.2898	0.14688	0.188406
								57.6329	0.146961	0.188443
								57.9759	0.147041	0.188479
								58.319	0.14712	0.188514
								58.662	0.147199	0.18855
								59.0051	0.147276	0.188584
								59.3481	0.147353	0.188619
								59.6912	0.147429	0.188653
								60.0342	0.147504	0.188686
								60.3773	0.147578	0.18872
								60.7203	0.147652	0.188753
								61.0634	0.147724	0.188785
								61.4065	0.147796	0.188817
								61.7495	0.147868	0.188849
								62.0926	0.147938	0.188881
								62.4356	0.148008	0.188912
								62.7787	0.148078	0.188943
								63.1217	0.148146	0.188973
								63.4648	0.148214	0.189003
								63.8078	0.148281	0.189033
								64.1509	0.148348	0.189063
								64.4939	0.148413	0.189092
								64.837	0.148479	0.189121
								65.18	0.148543	0.18915
								65.5231	0.148607	0.189178
								65.8661	0.148671	0.189206
								66.2092	0.148733	0.189234
								66.5522	0.148795	0.189262
								66.8953	0.148857	0.189289
								67.2384	0.148918	0.189316
								67.5814	0.148978	0.189342
								67.9245	0.149038	0.189369
								68.2675	0.149098	0.189395
								68.6106	0.149156	0.189421
								68.9536	0.149215	0.189447
								69.2967	0.149272	0.189472
								69.6397	0.149329	0.189497
								69.9828	0.149386	0.189522
								70.3258	0.149442	0.189547
								70.6689	0.149498	0.189572
								71.0119	0.149553	0.189596
								71.355	0.149608	0.18962
								71.698	0.149662	0.189644
								72.0411	0.149716	0.189667
								72.3841	0.149769	0.189691
								72.7272	0.149821	0.189714
								73.0702	0.149874	0.189737
								73.4133	0.149926	0.189759
								73.7564	0.149977	0.189782
								74.0994	0.150028	0.189804
								74.4425	0.150078	0.189826
								74.7855	0.150129	0.189848
								75.1286	0.150178	0.18987
								75.4716	0.150227	0.189892
								75.8147	0.150276	0.189913
								76.1577	0.150325	0.189934
								76.5008	0.150373	0.189955
								76.8438	0.15042	0.189976
								77.1869	0.150468	0.189996
								77.5299	0.150514	0.190017
								77.873	0.150561	0.190037
								78.216	0.150607	0.190057
								78.5591	0.150653	0.190077
								78.9021	0.150698	0.190097
								79.2452	0.150743	0.190116
								79.5883	0.150788	0.190136
								79.9313	0.150832	0.190155
								80.2744	0.150876	0.190174
								80.6174	0.150919	0.190193
								80.9605	0.150962	0.190212
								81.3035	0.151005	0.19023
								81.6466	0.151048	0.190249
								81.9896	0.15109	0.190267
								82.3327	0.151132	0.190285
								82.6757	0.151173	0.190303
								83.0188	0.151215	0.190321
								83.3618	0.151256	0.190339
								83.7049	0.151296	0.190357
								84.0479	0.151336	0.190374
								84.391	0.151376	0.190391
								84.734	0.151416	0.190408
								85.0771	0.151455	0.190425
								85.4201	0.151494	0.190442
								85.7632	0.151533	0.190459
								86.1063	0.151572	0.190476
								86.4493	0.15161	0.190492
								86.7924	0.151648	0.190509
								87.1354	0.151686	0.190525
								87.4785	0.151723	0.190541
								87.8215	0.15176	0.190557
								88.1646	0.151797	0.190573
								88.5076	0.151833	0.190589
								88.8507	0.15187	0.190604
								89.1937	0.151906	0.19062
								89.5368	0.151941	0.190635
								89.8798	0.151977	0.190651
								90.2229	0.152012	0.190666
								90.5659	0.152047	0.190681
								90.909	0.152082	0.190696
								91.252	0.152116	0.190711
								91.5951	0.152151	0.190725
								91.9382	0.152185	0.19074
								92.2812	0.152219	0.190755
								92.6243	0.152252	0.190769
								92.9673	0.152285	0.190783
								93.3104	0.152319	0.190797
								93.6534	0.152351	0.190812
								93.9965	0.152384	0.190826
								94.3395	0.152416	0.190839
								94.6826	0.152449	0.190853
								95.0256	0.152481	0.190867
								95.3687	0.152512	0.190881
								95.7117	0.152544	0.190894
								96.0548	0.152575	0.190908
								96.3978	0.152606	0.190921
								96.7409	0.152637	0.190934
								97.0839	0.152668	0.190947
								97.427	0.152699	0.19096
								97.77	0.152729	0.190973
								98.1131	0.152759	0.190986
								98.4562	0.152789	0.190999
								98.7992	0.152819	0.191012
								99.1423	0.152848	0.191024
								99.4853	0.152877	0.191037
								99.8284	0.152906	0.191049
								100.171	0.152935	0.191062
								100.514	0.152964	0.191074
								100.858	0.152993	0.191086
								101.201	0.153021	0.191098
								101.544	0.153049	0.19111
								101.887	0.153077	0.191122
								102.23	0.153105	0.191134
								102.573	0.153133	0.191146
								102.916	0.15316	0.191158
								103.259	0.153188	0.191169
								103.602	0.153215	0.191181
								103.945	0.153242	0.191192
								104.288	0.153269	0.191204
								104.631	0.153295	0.191215
								104.974	0.153322	0.191226
								105.317	0.153348	0.191238
								105.66	0.153374	0.191249
								106.003	0.1534	0.19126
								106.346	0.153426	0.191271
								106.689	0.153452	0.191282
								107.032	0.153477	0.191292
								107.376	0.153503	0.191303
								107.719	0.153528	0.191314
								108.062	0.153553	0.191325
								108.405	0.153578	0.191335
								108.748	0.153603	0.191346
								109.091	0.153627	0.191356
								109.434	0.153652	0.191367
								109.777	0.153676	0.191377
								110.12	0.1537	0.191387
								110.463	0.153724	0.191397
								110.806	0.153748	0.191407
								111.149	0.153772	0.191418
								111.492	0.153796	0.191428
								111.835	0.153819	0.191438
								112.178	0.153842	0.191447
								112.521	0.153866	0.191457
								112.864	0.153889	0.191467
								113.207	0.153912	0.191477
								113.55	0.153934	0.191486
								113.894	0.153957	0.191496
								114.237	0.15398	0.191506
								114.58	0.154002	0.191515
								114.923	0.154024	0.191524
								115.266	0.154047	0.191534
								115.609	0.154069	0.191543
								115.952	0.15409	0.191552
								116.295	0.154112	0.191562
								116.638	0.154134	0.191571
								116.981	0.154155	0.19158
								117.324	0.154177	0.191589
								117.667	0.154198	0.191598
								118.01	0.154219	0.191607
								118.353	0.15424	0.191616
								118.696	0.154261	0.191625
								119.039	0.154282	0.191634
								119.382	0.154303	0.191642
								119.725	0.154324	0.191651
								120.068	0.154344	0.19166
								120.412	0.154365	0.191668
								120.755	0.154385	0.191677
								121.098	0.154405	0.191685
								121.441	0.154425	0.191694
								121.784	0.154445	0.191702
								122.127	0.154465	0.191711
								122.47	0.154485	0.191719
								122.813	0.154504	0.191727
								123.156	0.154524	0.191735
								123.499	0.154543	0.191744
								123.842	0.154563	0.191752
								124.185	0.154582	0.19176
								124.528	0.154601	0.191768
								124.871	0.15462	0.191776
								125.214	0.154639	0.191784
								125.557	0.154658	0.191792
								125.9	0.154676	0.1918
								126.243	0.154695	0.191807
								126.586	0.154714	0.191815
								126.93	0.154732	0.191823
								127.273	0.15475	0.191831
								127.616	0.154769	0.191838
								127.959	0.154787	0.191846
								128.302	0.154805	0.191854
								128.645	0.154823	0.191861
								128.988	0.154841	0.191869
								129.331	0.154858	0.191876
								129.674	0.154876	0.191884
								130.017	0.154894	0.191891
								130.36	0.154911	0.191898
								130.703	0.154929	0.191906
								131.046	0.154946	0.191913
								131.389	0.154963	0.19192
								131.732	0.154981	0.191927
								132.075	0.154998	0.191935
								132.418	0.155015	0.191942
								132.761	0.155032	0.191949
								133.104	0.155048	0.191956
								133.448	0.155065	0.191963
								133.791	0.155082	0.19197
								134.134	0.155098	0.191977
								134.477	0.155115	0.191984
								134.82	0.155131	0.191991
								135.163	0.155148	0.191997
								135.506	0.155164	0.192004
								135.849	0.15518	0.192011
								136.192	0.155196	0.192018
								136.535	0.155212	0.192025
								136.878	0.155228	0.192031
								137.221	0.155244	0.192038
								137.564	0.15526	0.192044
								137.907	0.155276	0.192051
								138.25	0.155291	0.192058
								138.593	0.155307	0.192064
								138.936	0.155322	0.192071
								139.279	0.155338	0.192077
								139.622	0.155353	0.192084
								139.966	0.155368	0.19209
								140.309	0.155384	0.192096
								140.652	0.155399	0.192103
								140.995	0.155414	0.192109
								141.338	0.155429	0.192115
								141.681	0.155444	0.192121
								142.024	0.155459	0.192128
								142.367	0.155473	0.192134
								142.71	0.155488	0.19214
								143.053	0.155503	0.192146
								143.396	0.155517	0.192152
								143.739	0.155532	0.192158
								144.082	0.155546	0.192164
								144.425	0.155561	0.19217
								144.768	0.155575	0.192176
								145.111	0.155589	0.192182
								145.454	0.155604	0.192188
								145.797	0.155618	0.192194
								146.14	0.155632	0.1922
								146.484	0.155646	0.192206
								146.827	0.15566	0.192212
								147.17	0.155674	0.192217
								147.513	0.155687	0.192223
								147.856	0.155701	0.192229
								148.199	0.155715	0.192235
								148.542	0.155728	0.19224
								148.885	0.155742	0.192246
								149.228	0.155756	0.192252
								149.571	0.155769	0.192257
								149.914	0.155782	0.192263
								150.257	0.155796	0.192268
								150.6	0.155809	0.192274
								150.943	0.155822	0.192279
								151.286	0.155835	0.192285
								151.629	0.155849	0.19229
								151.972	0.155862	0.192296
								152.315	0.155875	0.192301
								152.658	0.155887	0.192307
								153.002	0.1559	0.192312
								153.345	0.155913	0.192317
								153.688	0.155926	0.192323
								154.031	0.155939	0.192328
								154.374	0.155951	0.192333
								154.717	0.155964	0.192338
								155.06	0.155976	0.192344
								155.403	0.155989	0.192349
								155.746	0.156001	0.192354
								156.089	0.156014	0.192359
								156.432	0.156026	0.192364
								156.775	0.156038	0.192369
								157.118	0.156051	0.192374
								157.461	0.156063	0.192379
								157.804	0.156075	0.192385
								158.147	0.156087	0.19239
								158.49	0.156099	0.192395
								158.833	0.156111	0.1924
								159.177	0.156123	0.192404
								159.52	0.156135	0.192409
								159.863	0.156147	0.192414
								160.206	0.156158	0.192419
								160.549	0.15617	0.192424
								160.892	0.156182	0.192429
								161.235	0.156194	0.192434
								161.578	0.156205	0.192439
								161.921	0.156217	0.192443
								162.264	0.156228	0.192448
								162.607	0.15624	0.192453
								162.95	0.156251	0.192458
								163.293	0.156262	0.192462
								163.636	0.156274	0.192467
								163.979	0.156285	0.192472
								164.322	0.156296	0.192476
								164.665	0.156307	0.192481
								165.008	0.156318	0.192486
								165.351	0.15633	0.19249
								165.695	0.156341	0.192495
								166.038	0.156352	0.192499
								166.381	0.156363	0.192504
								166.724	0.156373	0.192508
								167.067	0.156384	0.192513
								167.41	0.156395	0.192517
								167.753	0.156406	0.192522
								168.096	0.156417	0.192526
								168.439	0.156427	0.192531
								168.782	0.156438	0.192535
								169.125	0.156449	0.19254
								169.468	0.156459	0.192544
								169.811	0.15647	0.192548
								170.154	0.15648	0.192553
								170.497	0.156491	0.192557
								170.84	0.156501	0.192561
								171.183	0.156511	0.192566
								171.526	0.156522	0.19257
								171.869	0.156532	0.192574
								172.213	0.156542	0.192578
								172.556	0.156552	0.192583
								172.899	0.156563	0.192587
								173.242	0.156573	0.192591
								173.585	0.156583	0.192595
								173.928	0.156593	0.192599
								174.271	0.156603	0.192604
								174.614	0.156613	0.192608
								174.957	0.156623	0.192612
								175.3	0.156633	0.192616
								175.643	0.156643	0.19262
								175.986	0.156652	0.192624
								176.329	0.156662	0.192628
								176.672	0.156672	0.192632
								177.015	0.156682	0.192636
								177.358	0.156691	0.19264
								177.701	0.156701	0.192644
								178.044	0.156711	0.192648
								178.387	0.15672	0.192652
								178.731	0.15673	0.192656
								179.074	0.156739	0.19266
								179.417	0.156749	0.192664
								179.76	0.156758	0.192668
								180.103	0.156768	0.192672
								180.446	0.156777	0.192675
								180.789	0.156786	0.192679
								181.132	0.156795	0.192683
								181.475	0.156805	0.192687
								181.818	0.156814	0.192691
								182.161	0.156823	0.192695
								182.504	0.156832	0.192698
								182.847	0.156841	0.192702
								183.19	0.156851	0.192706
								183.533	0.15686	0.19271
								183.876	0.156869	0.192713
								184.219	0.156878	0.192717
								184.562	0.156887	0.192721
								184.905	0.156895	0.192724
								185.249	0.156904	0.192728
								185.592	0.156913	0.192732
								185.935	0.156922	0.192735
								186.278	0.156931	0.192739
								186.621	0.15694	0.192743
								186.964	0.156948	0.192746
								187.307	0.156957	0.19275
								187.65	0.156966	0.192753
								187.993	0.156974	0.192757
								188.336	0.156983	0.192761
								188.679	0.156992	0.192764
								189.022	0.157	0.192768
								189.365	0.157009	0.192771
								189.708	0.157017	0.192775
								190.051	0.157026	0.192778
								190.394	0.157034	0.192782
								190.737	0.157042	0.192785
								191.08	0.157051	0.192789
								191.423	0.157059	0.192792
								191.767	0.157067	0.192795
								192.11	0.157076	0.192799
								192.453	0.157084	0.192802
								192.796	0.157092	0.192806
								193.139	0.1571	0.192809
								193.482	0.157109	0.192812
								193.825	0.157117	0.192816
								194.168	0.157125	0.192819
								194.511	0.157133	0.192822
								194.854	0.157141	0.192826
								195.197	0.157149	0.192829
								195.54	0.157157	0.192832
								195.883	0.157165	0.192836
								196.226	0.157173	0.192839
								196.569	0.157181	0.192842
								196.912	0.157189	0.192845
								197.255	0.157197	0.192849
								197.598	0.157205	0.192852
								197.941	0.157212	0.192855
								198.285	0.15722	0.192858
								198.628	0.157228	0.192862
								198.971	0.157236	0.192865
								199.314	0.157243	0.192868
								199.657	0.157251	0.192871
								200	0.157259	0.192874
								200.343	0.157266	0.192877
								200.686	0.157274	0.192881
								201.029	0.157282	0.192884
								201.372	0.157289	0.192887
								201.715	0.157297	0.19289
								202.058	0.157304	0.192893
								202.401	0.157312	0.192896
								202.744	0.157319	0.192899
								203.087	0.157327	0.192902
								203.43	0.157334	0.192905
								203.773	0.157341	0.192908
								204.116	0.157349	0.192911
								204.459	0.157356	0.192914
								204.803	0.157363	0.192917
								205.146	0.157371	0.19292
								205.489	0.157378	0.192923
								205.832	0.157385	0.192926
								206.175	0.157392	0.192929
								206.518	0.1574	0.192932
								206.861	0.157407	0.192935
								207.204	0.157414	0.192938
								207.547	0.157421	0.192941
								207.89	0.157428	0.192944
								208.233	0.157435	0.192947
								208.576	0.157442	0.19295
								208.919	0.157449	0.192953
								209.262	0.157456	0.192956
								209.605	0.157463	0.192958
								209.948	0.15747	0.192961
								210.291	0.157477	0.192964
								210.634	0.157484	0.192967
								210.977	0.157491	0.19297
								211.321	0.157498	0.192973
								211.664	0.157505	0.192975
								212.007	0.157512	0.192978
								212.35	0.157519	0.192981
								212.693	0.157525	0.192984
								213.036	0.157532	0.192987
								213.379	0.157539	0.192989
								213.722	0.157546	0.192992
								214.065	0.157552	0.192995
								214.408	0.157559	0.192998
								214.751	0.157566	0.193
								215.094	0.157572	0.193003
								215.437	0.157579	0.193006
								215.78	0.157586	0.193009
								216.123	0.157592	0.193011
								216.466	0.157599	0.193014
								216.809	0.157605	0.193017
								217.152	0.157612	0.193019
								217.495	0.157618	0.193022
								217.839	0.157625	0.193025
								218.182	0.157631	0.193027
								218.525	0.157638	0.19303
								218.868	0.157644	0.193033
								219.211	0.157651	0.193035
								219.554	0.157657	0.193038
								219.897	0.157663	0.193041
								220.24	0.15767	0.193043
								220.583	0.157676	0.193046
								220.926	0.157682	0.193048
								221.269	0.157689	0.193051
								221.612	0.157695	0.193053
								221.955	0.157701	0.193056
								222.298	0.157708	0.193059
								222.641	0.157714	0.193061
								222.984	0.15772	0.193064
								223.327	0.157726	0.193066
								223.67	0.157732	0.193069
								224.013	0.157738	0.193071
								224.357	0.157745	0.193074
								224.7	0.157751	0.193076
								225.043	0.157757	0.193079
								225.386	0.157763	0.193081
								225.729	0.157769	0.193084
								226.072	0.157775	0.193086
								226.415	0.157781	0.193089
								226.758	0.157787	0.193091
								227.101	0.157793	0.193094
								227.444	0.157799	0.193096
								227.787	0.157805	0.193098
								228.13	0.157811	0.193101
								228.473	0.157817	0.193103
								228.816	0.157823	0.193106
								229.159	0.157828	0.193108
								229.502	0.157834	0.193111
								229.845	0.15784	0.193113
								230.188	0.157846	0.193115
								230.531	0.157852	0.193118
								230.875	0.157858	0.19312
								231.218	0.157863	0.193122
								231.561	0.157869	0.193125
								231.904	0.157875	0.193127
								232.247	0.157881	0.19313
								232.59	0.157886	0.193132
								232.933	0.157892	0.193134
								233.276	0.157898	0.193137
								233.619	0.157903	0.193139
								233.962	0.157909	0.193141
								234.305	0.157915	0.193143
								234.648	0.15792	0.193146
								234.991	0.157926	0.193148
								235.334	0.157931	0.19315
								235.677	0.157937	0.193153
								236.02	0.157943	0.193155
								236.363	0.157948	0.193157
								236.706	0.157954	0.193159
								237.049	0.157959	0.193162
								237.393	0.157965	0.193164
								237.736	0.15797	0.193166
								238.079	0.157976	0.193168
								238.422	0.157981	0.193171
								238.765	0.157986	0.193173
								239.108	0.157992	0.193175
								239.451	0.157997	0.193177
								239.794	0.158003	0.193179
								240.137	0.158008	0.193182
								240.48	0.158013	0.193184
								240.823	0.158019	0.193186
								241.166	0.158024	0.193188
								241.509	0.158029	0.19319
								241.852	0.158035	0.193193
								242.195	0.15804	0.193195
								242.538	0.158045	0.193197
								242.881	0.15805	0.193199
								243.224	0.158056	0.193201
								243.567	0.158061	0.193203
								243.911	0.158066	0.193205
								244.254	0.158071	0.193207
								244.597	0.158076	0.19321
								244.94	0.158082	0.193212
								245.283	0.158087	0.193214
								245.626	0.158092	0.193216
								245.969	0.158097	0.193218
								246.312	0.158102	0.19322
								246.655	0.158107	0.193222
								246.998	0.158112	0.193224
								247.341	0.158117	0.193226
								247.684	0.158122	0.193228
								248.027	0.158127	0.19323
								248.37	0.158132	0.193232
								248.713	0.158137	0.193235
								249.056	0.158142	0.193237
								249.399	0.158147	0.193239
								249.742	0.158152	0.193241
								250.085	0.158157	0.193243
								250.429	0.158162	0.193245
								250.772	0.158167	0.193247
								251.115	0.158172	0.193249
								251.458	0.158177	0.193251
								251.801	0.158182	0.193253
								252.144	0.158187	0.193255
								252.487	0.158192	0.193257
								252.83	0.158196	0.193259
								253.173	0.158201	0.193261
								253.516	0.158206	0.193263
								253.859	0.158211	0.193265
								254.202	0.158216	0.193267
								254.545	0.158221	0.193268
								254.888	0.158225	0.19327
								255.231	0.15823	0.193272
								255.574	0.158235	0.193274
								255.917	0.15824	0.193276
								256.26	0.158244	0.193278
								256.603	0.158249	0.19328
								256.947	0.158254	0.193282
								257.29	0.158258	0.193284
								257.633	0.158263	0.193286
								257.976	0.158268	0.193288
								258.319	0.158272	0.19329
								258.662	0.158277	0.193292
								259.005	0.158282	0.193293
								259.348	0.158286	0.193295
								259.691	0.158291	0.193297
								260.034	0.158295	0.193299
								260.377	0.1583	0.193301
								260.72	0.158305	0.193303
								261.063	0.158309	0.193305
								261.406	0.158314	0.193307
								261.749	0.158318	0.193308
								262.092	0.158323	0.19331
								262.435	0.158327	0.193312
								262.778	0.158332	0.193314
								263.122	0.158336	0.193316
								263.465	0.158341	0.193318
								263.808	0.158345	0.193319
								264.151	0.15835	0.193321
								264.494	0.158354	0.193323
								264.837	0.158359	0.193325
								265.18	0.158363	0.193327
								265.523	0.158367	0.193328
								265.866	0.158372	0.19333
								266.209	0.158376	0.193332
								266.552	0.158381	0.193334
								266.895	0.158385	0.193336
								267.238	0.158389	0.193337
								267.581	0.158394	0.193339
								267.924	0.158398	0.193341
								268.267	0.158402	0.193343
								268.61	0.158407	0.193344
								268.953	0.158411	0.193346
								269.296	0.158415	0.193348
								269.64	0.158419	0.19335
								269.983	0.158424	0.193351
								270.326	0.158428	0.193353
								270.669	0.158432	0.193355
								271.012	0.158436	0.193357
								271.355	0.158441	0.193358
								271.698	0.158445	0.19336
								272.041	0.158449	0.193362
								272.384	0.158453	0.193363
								272.727	0.158457	0.193365
								273.07	0.158462	0.193367
								273.413	0.158466	0.193369
								273.756	0.15847	0.19337
								274.099	0.158474	0.193372
								274.442	0.158478	0.193374
								274.785	0.158482	0.193375
								275.128	0.158486	0.193377
								275.471	0.158491	0.193379
								275.814	0.158495	0.19338
								276.158	0.158499	0.193382
								276.501	0.158503	0.193384
								276.844	0.158507	0.193385
								277.187	0.158511	0.193387
								277.53	0.158515	0.193389
								277.873	0.158519	0.19339
								278.216	0.158523	0.193392
								278.559	0.158527	0.193393
								278.902	0.158531	0.193395
								279.245	0.158535	0.193397
								279.588	0.158539	0.193398
								279.931	0.158543	0.1934
								280.274	0.158547	0.193402
								280.617	0.158551	0.193403
								280.96	0.158555	0.193405
								281.303	0.158559	0.193406
								281.646	0.158563	0.193408
								281.989	0.158567	0.19341
								282.332	0.15857	0.193411
								282.676	0.158574	0.193413
								283.019	0.158578	0.193414
								283.362	0.158582	0.193416
								283.705	0.158586	0.193417
								284.048	0.15859	0.193419
								284.391	0.158594	0.193421
								284.734	0.158598	0.193422
								285.077	0.158601	0.193424
								285.42	0.158605	0.193425
								285.763	0.158609	0.193427
								286.106	0.158613	0.193428
								286.449	0.158617	0.19343
								286.792	0.15862	0.193432
								287.135	0.158624	0.193433
								287.478	0.158628	0.193435
								287.821	0.158632	0.193436
								288.164	0.158636	0.193438
								288.507	0.158639	0.193439
								288.85	0.158643	0.193441
								289.194	0.158647	0.193442
								289.537	0.15865	0.193444
								289.88	0.158654	0.193445
								290.223	0.158658	0.193447
								290.566	0.158662	0.193448
								290.909	0.158665	0.19345
								291.252	0.158669	0.193451
								291.595	0.158673	0.193453
								291.938	0.158676	0.193454
								292.281	0.15868	0.193456
								292.624	0.158684	0.193457
								292.967	0.158687	0.193459
								293.31	0.158691	0.19346
								293.653	0.158694	0.193462
								293.996	0.158698	0.193463
								294.339	0.158702	0.193465
								294.682	0.158705	0.193466
								295.025	0.158709	0.193467
								295.368	0.158712	0.193469
								295.712	0.158716	0.19347
								296.055	0.15872	0.193472
								296.398	0.158723	0.193473
								296.741	0.158727	0.193475
								297.084	0.15873	0.193476
								297.427	0.158734	0.193478
								297.77	0.158737	0.193479
								298.113	0.158741	0.19348
								298.456	0.158744	0.193482
								298.799	0.158748	0.193483
								299.142	0.158751	0.193485
								299.485	0.158755	0.193486
								299.828	0.158758	0.193488
								300.171	0.158762	0.193489
								300.514	0.158765	0.19349
								300.857	0.158769	0.193492
								301.2	0.158772	0.193493
								301.543	0.158775	0.193495
								301.886	0.158779	0.193496
								302.23	0.158782	0.193497
								302.573	0.158786	0.193499
								302.916	0.158789	0.1935
								303.259	0.158793	0.193501
								303.602	0.158796	0.193503
								303.945	0.158799	0.193504
								304.288	0.158803	0.193506
								304.631	0.158806	0.193507
								304.974	0.158809	0.193508
								305.317	0.158813	0.19351
								305.66	0.158816	0.193511
								306.003	0.158819	0.193512
								306.346	0.158823	0.193514
								306.689	0.158826	0.193515
								307.032	0.158829	0.193516
								307.375	0.158833	0.193518
								307.718	0.158836	0.193519
								308.061	0.158839	0.19352
								308.404	0.158843	0.193522
								308.748	0.158846	0.193523
								309.091	0.158849	0.193524
								309.434	0.158852	0.193526
								309.777	0.158856	0.193527
								310.12	0.158859	0.193528
								310.463	0.158862	0.19353
								310.806	0.158865	0.193531
								311.149	0.158869	0.193532
								311.492	0.158872	0.193534
								311.835	0.158875	0.193535
								312.178	0.158878	0.193536
								312.521	0.158881	0.193538
								312.864	0.158885	0.193539
								313.207	0.158888	0.19354
								313.55	0.158891	0.193541
								313.893	0.158894	0.193543
								314.236	0.158897	0.193544
								314.579	0.158901	0.193545
								314.922	0.158904	0.193547
								315.266	0.158907	0.193548
								315.609	0.15891	0.193549
								315.952	0.158913	0.19355
								316.295	0.158916	0.193552
								316.638	0.158919	0.193553
								316.981	0.158922	0.193554
								317.324	0.158926	0.193556
								317.667	0.158929	0.193557
								318.01	0.158932	0.193558
								318.353	0.158935	0.193559
								318.696	0.158938	0.193561
								319.039	0.158941	0.193562
								319.382	0.158944	0.193563
								319.725	0.158947	0.193564
								320.068	0.15895	0.193565
								320.411	0.158953	0.193567
								320.754	0.158956	0.193568
								321.097	0.158959	0.193569
								321.44	0.158962	0.19357
								321.784	0.158965	0.193572
								322.127	0.158968	0.193573
								322.47	0.158971	0.193574
								322.813	0.158974	0.193575
								323.156	0.158977	0.193577
								323.499	0.15898	0.193578
								323.842	0.158983	0.193579
								324.185	0.158986	0.19358
								324.528	0.158989	0.193581
								324.871	0.158992	0.193583
								325.214	0.158995	0.193584
								325.557	0.158998	0.193585
								325.9	0.159001	0.193586
								326.243	0.159004	0.193587
								326.586	0.159007	0.193589
								326.929	0.15901	0.19359
								327.272	0.159013	0.193591
								327.615	0.159016	0.193592
								327.958	0.159019	0.193593
								328.302	0.159022	0.193594
								328.645	0.159025	0.193596
								328.988	0.159027	0.193597
								329.331	0.15903	0.193598
								329.674	0.159033	0.193599
								330.017	0.159036	0.1936
								330.36	0.159039	0.193601
								330.703	0.159042	0.193603
								331.046	0.159045	0.193604
								331.389	0.159048	0.193605
								331.732	0.15905	0.193606
								332.075	0.159053	0.193607
								332.418	0.159056	0.193608
								332.761	0.159059	0.19361
								333.104	0.159062	0.193611
								333.447	0.159065	0.193612
								333.79	0.159067	0.193613
								334.133	0.15907	0.193614
								334.476	0.159073	0.193615
								334.82	0.159076	0.193616
								335.163	0.159079	0.193618
								335.506	0.159081	0.193619
								335.849	0.159084	0.19362
								336.192	0.159087	0.193621
								336.535	0.15909	0.193622
								336.878	0.159092	0.193623
								337.221	0.159095	0.193624
								337.564	0.159098	0.193625
								337.907	0.159101	0.193627
								338.25	0.159103	0.193628
								338.593	0.159106	0.193629
								338.936	0.159109	0.19363
								339.279	0.159112	0.193631
								339.622	0.159114	0.193632
								339.965	0.159117	0.193633
								340.308	0.15912	0.193634
								340.651	0.159122	0.193635
								340.994	0.159125	0.193636
								341.338	0.159128	0.193638
								341.681	0.159131	0.193639
								342.024	0.159133	0.19364
								342.367	0.159136	0.193641
								342.71	0.159139	0.193642

## Sheet: Fig3B WT
Repeat 1
	Monomer	Dimer	Tetramer	Larger	TOTAL		Monomer %	Sum Oligomer + Wells	Sum Oligomer + Wells %			Average of Monomer	Average of oligomer Sum	Average of totals
1min	19319	3054.2	577.435	791.012	23741.6	100	81.3717	4422.65	18.6283	100		13415.3	5625.31	19040.6
2min	19987.8	6774.25	2483.94	2973.79	32219.8	100	62.0358	12232	37.9642	100		13327	13820.8	27147.9
5min	22072.5	10020.5	5962.69	16378.8	54434.5	100	40.5488	32361.9	59.4512	100		18408.6	31435.8	49844.4
10min	23392.6	19380.5	11170.8	25472.6	79416.4	100	29.4556	56023.8	70.5444	100		21144.9	54979.1	76124
20min	23033	27460.9	15510	36171.5	102175	100	22.5426	79142.5	77.4574	100		18502.4	68684.6	87187.1
30min	21904.1	25239.4	16265.6	41393	104802	100	20.9005	82897.9	79.0995	100		15124	60398	75522
60min	19072.3	26202.6	18923.9	60254.1	124453	100	15.3249	105381	84.6751	100		11751.7	63947.1	75698.7
Repeat 2
	monomer	Dimer	Tetramer	Larger								Average of monomer	Average of dimer	Average of tetramer	Average of Larger
1min	10569.3	5181.28	633.678	2510.2	18894.5	100	55.9386	8325.16	44.0614	100		13415.3	3605.55	689.695	1330.07
2min	13201.3	8324.59	1181.94	2028.7	24736.5	100	53.3676	11535.2	46.6324	100		13327	8878.58	2654.51	2287.74
5min	11974.6	11900	2985.33	3738.13	30598.1	100	39.1352	18623.5	60.8648	100		18408.6	13103.4	7911	10421.5
10min	11919.1	13208.4	15852.9	17123.2	58103.6	100	20.5135	46184.5	79.4865	100		21144.9	18466.5	15412.6	21099.9
20min	8874.52	5143.47	7050.12	30605.8	51673.9	100	17.1741	42799.4	82.8259	100		18502.4	18586.5	15733.3	34364.8
30min	7093.76	1206.53	987.92	23643.8	32932	100	21.5406	25838.3	78.4594	100		15124	14452.6	12399.6	33545.8
60min	1927.08	334.607	325.728	20535.9	23123.3	100	8.33393	21196.3	91.6661	100		11751.7	12422.8	13386.7	38137.6
												Sum of Momomer average	Sum of oligomer + wells average	Average fo total sum
Repeat 3												13415.3	5625.31	19040.6
	monomer	Dimer	Tetramer	Larger								13327	13820.8	27147.9
1min	10357.6	2581.15	857.971	688.991	14485.7	100	71.5022	4128.12	28.4978	100		18408.6	31435.8	49844.4
2min	6792	11536.9	4297.64	1860.72	24487.3	100	27.7369	17695.3	72.2631	100		21144.9	54979.1	76124
5min	21178.5	17389.6	14785	11147.5	64500.6	100	32.8346	43322.1	67.1654	100		18502.4	68684.6	87187.1
10min	28123.2	22810.6	19214.3	20704	90852	100	30.9549	62728.8	69.0451	100		15124	60398	75522
20min	23599.8	23155.2	24639.8	36317.1	107712	100	21.9101	84112.1	78.0899	100		11751.7	63947.1	75698.7
30min	16374.3	16911.9	19945.2	35600.6	88832	100	18.4329	72457.7	81.5671	100
60min	14255.6	10731.1	20910.4	33622.8	79520	100	17.9271	65264.4	82.0729	100
							Average %		Average %
							69.6042		30.3958
							47.7134		52.2866
							37.5062		62.4938
							26.9747		73.0253
							20.5423		79.4577
							20.2913		79.7087
							13.862		86.138

## Sheet: Fig3D GNN 
Repeat 1
	Monomer	Dimer	Trimer	Tetramer	Larger	TOTAL		Monomer %	Sum Oligomer + Wells	Sum Oligomer + Wells %			Average of Monomer	Average of oligomer Sum	Average of totals
1min	17044.2	3738.52	2904.16	1640.7	161.778	25489.4	100	66.8679	8445.16	33.1321	100		17525.6	9305.82	26831.4
2min	20508	9381.56	4269.86	1906.41	109.364	36175.2	100	56.6908	15667.2	43.3092	100		21918.8	25173.5	47092.3
5min	18259	12557.3	12735.8	6243.62	462.263	50258	100	36.3306	31999	63.6694	100		21736.9	51329.3	73066.2
10min	13868.1	7626.42	11813.1	25368.1	5540.83	64216.6	100	21.5959	50348.5	78.4041	100		18098.8	64809.4	82908.2
20min	10770.7	3137.28	5438.18	10144.7	10706.4	40197.2	100	26.7946	29426.5	73.2054	100		13540.9	37634.3	51175.2
30min	7466.3	1660.92	2832.06	1618.46	10633.4	24211.2	100	30.8382	16744.9	69.1618	100		8729.02	18964.4	27693.4
60min	2202.26	1303.56	1675.97	1057.8	7303.3	13542.9	100	16.2614	11340.6	83.7386	100		3377.39	12654.9	16032.3
Repeat 2
	Monomer	Dimer	Trimer	Tetramer	Larger								Average of monomer	Average of dimer	Average of tetramer	Average of tetramer +	Average of Larger
1min	26139.7	10705	3179.44	1578.8	535.284	42138.3	100	62.0333	15998.5	37.9667	100		17525.6	5482.57	2355.34	1159.55	308.361
2min	33285.8	20270	7926.58	4994.39	244.678	66721.4	100	49.8877	33435.6	50.1123	100		21918.8	16223.7	5381.49	3259.41	308.93
5min	35839.3	25049	26645.7	22889	2039.34	112462	100	31.8678	76623.1	68.1322	100		21736.9	16569.9	17343.2	16060	1356.26
10min	31912.7	21531.1	25594.7	36577.7	18751.8	134368	100	23.7502	102455	76.2498	100		18098.8	12047.2	15304.8	26545.8	10911.7
20min	23722.1	7612.41	11100.2	22855.5	25317.7	90607.9	100	26.181	66885.8	73.819	100		13540.9	4216.15	6249.95	12754.6	14413.6
30min	14685	3167.42	4053.85	6480.97	17297.6	45684.8	100	32.1441	30999.8	67.8559	100		8729.02	1987.87	2758.64	3090.25	11127.7
60min	6801.1	2964.47	1871.22	1768.83	12575.8	25981.4	100	26.1768	19180.3	73.8232	100		3377.39	1692.82	1554.08	1197.56	8210.48
Repeat 3
	Monomer	Dimer	Trimer	Tetramer	Larger								Sum of Momomer average	Sum of oligomer + wells average	Average fo total sum
1min	9392.78	2004.2	982.406	259.142	228.021	12866.6	100	73.0015	3473.77	26.9985	100		17525.6	9305.82	26831.4
2min	11962.7	19019.5	3948.03	2877.43	572.749	38380.4	100	31.1688	26417.7	68.8312	100		21918.8	25173.5	47092.3
5min	11112.4	12103.4	12648.1	19047.3	1567.18	56478.4	100	19.6756	45365.9	80.3244	100		21736.9	51329.3	73066.2
10min	8515.59	6984.12	8506.37	17691.7	8442.3	50140	100	16.9836	41624.4	83.0164	100		18098.8	64809.4	82908.2
20min	6129.81	1898.77	2211.43	5263.74	7216.64	22720.4	100	26.9793	16590.6	73.0207	100		13540.9	37634.3	51175.2
30min	4035.79	1135.26	1389.99	1171.34	5452.03	13184.4	100	30.6103	9148.62	69.3897	100		8729.02	18964.4	27693.4
60min	1128.82	810.435	1115.04	766.042	4752.38	8572.72	100	13.1676	7443.9	86.8324	100		3377.39	12654.9	16032.3
								Average %		Average %
								67.3009		32.6991
								45.9158		54.0842
								29.2913		70.7087
								20.7766		79.2234
								26.6516		73.3484
								31.1976		68.8024
								18.5352		81.4648

## Sheet: Fig7A
ptGFP	GNN	P23A	V25A	E324A	E327A	Y346A	Y347A	T394A	F398A	I420A	P445A	L449A	R456A	Y459A	L460A	V463A	V466A	C467A	V466Aa	WT
67900.4	21.5	58501	119171	33669.2	53180.8	73285.6	68666.5	64997.5	3377	68763.8	89429.8	56072.9	129.375	10057.1	20115	70047.9	87637.9	2395	72011.8	75087.6
85793	549.625	36745	110366	81087.8	85102.3	4585.88	78335.9	68202.5	1207.75	93908.1	55770.8	71893.4	1100.12	5384.38	3323.25	84929.4	79468.9	4326.75	72907.9	94728.1
89041	140.125	41730.6	80040.9	62461.4	117585	85889.9	38180.2	5740.62	474	67004.9	79447.2	62504.6	10	6107.38	31867.1	62774.5	157686	11104	207609	83278.4
